# Supplementary material for: Purriato is a conserved small open reading frame gene that interacts with the CASA pathway to regulate muscle homeostasis and epithelial tissue growth in Drosophila
Source: Front Cell Dev Biol. 2023 Mar 10;11:1117454. doi: 10.3389/fcell.2023.1117454 (PMC10036370; doi:10.3389/fcell.2023.1117454)
Supplement: Supplementary file 1 [file Table2.XLSX]

## Sheet: Sheet1
Parameter
Table Analyzed	CASA and Prto genetic interactions Axial ratio (l/w)
One-way analysis of variance
P value	P<0.0001
P value summary	***
Are means signif. different? (P < 0.05)	Yes
Number of groups	19
F	246.7
R squared	0.8778
Bartlett's test for equal variances
Bartlett's statistic (corrected)	184.1
P value	P<0.0001
P value summary	***
Do the variances differ signif. (P < 0.05)	Yes
ANOVA Table	SS	df	MS
Treatment (between columns)	275.8	18	15.32
Residual (within columns)	38.39	618	0.06212
Total	314.2	636
Bonferroni's Multiple Comparison Test	Mean Diff.	t	Significant? P < 0.05?	Summary	95% CI of diff
+ (Parental)l vs prto-RNAi _29	-0.5597	8.059	Yes	***	-0.8126 to -0.3067
+ (Parental)l vs NUAK-RNAi	-1.607	22.14	Yes	***	-1.872 to -1.343
+ (Parental)l vs cher-RNAi	-0.4744	6.491	Yes	***	-0.7406 to -0.2082
+ (Parental)l vs atg8a-RNAi	-0.9481	12.8	Yes	***	-1.218 to -0.6783
+ (Parental)l vs Mef2>hsc70-4-RNAi	-0.8321	10.87	Yes	***	-1.111 to -0.5533
+ (Parental)l vs stv-RNAi	-0.166	2.169	No	ns	-0.4448 to 0.1128
+ (Parental)l vs prto-RNAi_25	-0.3402	4.766	Yes	***	-0.6003 to -0.08017
+ (Parental)l vs Mef2>stv1/+	-0.1578	1.951	No	ns	-0.4523 to 0.1368
+ (Parental)l vs Mef2>UAS-stv-V5	0.3822	5.658	Yes	***	0.1362 to 0.6283
+ (Parental)l vs Mef2>UAS-NUAK	0.04959	0.7296	No	ns	-0.1980 to 0.2972
prto-RNAi_29 vs NUAK-RNAi	-1.048	17.57	Yes	***	-1.265 to -0.8306
prto-RNAi_29 vs cher-RNAi	0.08532	1.417	No	ns	-0.1340 to 0.3046
prto-RNAi_29 vs atg8a-RNAi	-0.3884	6.325	Yes	***	-0.6122 to -0.1647
prto-RNAi _29 vs Mef2>hsc70-4-RNAi	-0.2725	4.234	Yes	**	-0.5069 to -0.03804
prto-RNAi_29 vs Mef>hsc70-4-RNAi;prto-RNAi	-0.7628	13.6	Yes	***	-0.9671 to -0.5585
prto-RNAi_29 vs UAS-Hsc70-4;PrtoRNAi	0.2784	5.525	Yes	***	0.09486 to 0.4620
prto-RNAi_29 vs stv-RNAi	0.3936	6.117	Yes	***	0.1592 to 0.6280
prto-RNAi_29 vs prto-RNAi_25	0.2194	3.775	Yes	*	0.007662 to 0.4312
prto-RNAi_29 vs stv-RNAi;prto-RNAi	-0.8181	14.49	Yes	***	-1.024 to -0.6125
NUAK-RNAi vs UAS-prto-FL;NUAK-RNAi	-0.562	8.804	Yes	***	-0.7945 to -0.3295
atg8a-RNAi vs atg8-RNAi;UAS-prto-FL	-0.1107	1.596	No	ns	-0.3632 to 0.1419
Mef2>hsc70-4-RNAi vs Mef>hsc70-4-RNAi;prto-RNAi	-0.4903	7.583	Yes	***	-0.7259 to -0.2548
stv-RNAi vs prto-RNAi_25	-0.1742	2.621	No	ns	-0.4162 to 0.06787
stv-RNAi vs stv-RNAi;prto-RNAi	-1.212	18.65	Yes	***	-1.448 to -0.9750
stv-RNAi vs Mef2>stv-RNAi; stv1/+	-0.8818	9.717	Yes	***	-1.212 to -0.5513
prto-RNAi_25 vs stv-RNAi;prto-RNAi	-1.038	17.63	Yes	***	-1.252 to -0.8233
Mef2>stv-RNAi; stv1/+ vs Mef2>stv1/+	0.8901	9.426	Yes	***	0.5461 to 1.234
Mef2>stv-RNAi; stv1/+ vs Mef2>prto-RNAi;stv1/+	0.3798	4.463	Yes	**	0.06983 to 0.6897
Mef2>stv1/+ vs Mef2>prto-RNAi;stv1/+	-0.5103	7.319	Yes	***	-0.7643 to -0.2563
Mef2>UAS-NUAK vs Mef2>UAS-NUAK;UAS-prto-GFP	0.05827	1.144	No	ns	-0.1272 to 0.2438
